# Supplementary material for: Bioinformatics and Experimental Validation for Identifying Biomarkers Associated with AMG510 (Sotorasib) Resistance in KRASG12C-Mutated Lung Adenocarcinoma
Source: Int J Mol Sci. 2024 Jan 26;25(3):1555. doi: 10.3390/ijms25031555 (PMC10855101; doi:10.3390/ijms25031555)
Supplement: Supplementary file 1 [file ijms-25-01555-s001.zip]

Archive with 1 entries (1 files):
- ijms-2777022-SI.pdf
